# Supplementary material for: CD26 Is Differentially Expressed throughout the Life Cycle of Infantile Hemangiomas and Characterizes the Proliferative Phase
Source: Int J Mol Sci. 2024 Sep 10;25(18):9760. doi: 10.3390/ijms25189760 (PMC11432178; doi:10.3390/ijms25189760)
Supplement: Supplementary file 1 [file ijms-25-09760-s001.zip]

Archive with 1 entries (1 files):
- ijms-3123046-supplementary.png
